# Supplementary material for: Oxidative Status as an Attribute for Selective Antitumor Activity of Platinum-Containing Nanoparticles against Hepatocellular Carcinoma
Source: Int J Mol Sci. 2022 Nov 25;23(23):14773. doi: 10.3390/ijms232314773 (PMC9736793; doi:10.3390/ijms232314773)
Supplement: Supplementary file 1 [file ijms-23-14773-s001.zip]

Archive with 1 entries (1 files):
- ijms-2028832-supplementary.pdf
